# Supplementary material for: Continuous multi-omics pathway enrichment analysis resolves hidden functional heterogeneity
Source: Brief Bioinform. 2026 Jun 29;27(3):bbag328. doi: 10.1093/bib/bbag328 (PMC13313529; doi:10.1093/bib/bbag328)
Supplement: Supplementary_Data_1_bbag328 [file supplementary_data_1_bbag328.xlsx]

## Sheet: GO - table1
table1

## Sheet: Reactome - coopResultqvalReacto
coopResultqvalReactomeV60.0

## Sheet: hallmark - coopResultqvalhallma
coopResultqvalhallmarkV60.0

## Sheet: KEGG - coopResultqvalKEGGV60.0
coopResultqvalKEGGV60.0
