# Supplementary material for: Continuous multi-omics pathway enrichment analysis resolves hidden functional heterogeneity
Source: Brief Bioinform. 2026 Jun 29;27(3):bbag328. doi: 10.1093/bib/bbag328 (PMC13313529; doi:10.1093/bib/bbag328)
Supplement: Supplementary_Data_2_bbag328 [file supplementary_data_2_bbag328.xlsx]

## Sheet: GO - coopResultqvalGOBP0.0
coopResultqvalGOBP0.0

## Sheet: Reactome - TableS2_MGUS
TableS2_MGUS
