# Supplementary material for: Continuous multi-omics pathway enrichment analysis resolves hidden functional heterogeneity
Source: Brief Bioinform. 2026 Jun 29;27(3):bbag328. doi: 10.1093/bib/bbag328 (PMC13313529; doi:10.1093/bib/bbag328)
Supplement: Supplementary_Data_3_bbag328 [file supplementary_data_3_bbag328.xlsx]

## Sheet: GO - coopResultqvalGO0.0
coopResultqvalGO0.0

## Sheet: Reactome - coopResultqvalReacto
coopResultqvalReactome0.0
